# Supplementary material for: Manufacture and Initial Characterisation of RAPIDTM Biodynamic Haematogel, an Autologous Platelet and Leukocyte-Rich Plasma Gel for Diabetic Foot Ulcers
Source: Gels. 2024 Sep 2;10(9):572. doi: 10.3390/gels10090572 (PMC11431608; doi:10.3390/gels10090572)
Supplement: Supplementary file 1 [file gels-10-00572-s001.zip]

Archive with 1 entries (1 files):
- gels-3093907-supplementary.pdf
